# Supplementary material for: Association between Objectively Measured Physical Activity and Arterial Stiffness in Children with Congenital Heart Disease
Source: J Clin Med. 2021 Jul 24;10(15):3266. doi: 10.3390/jcm10153266 (PMC8348234; doi:10.3390/jcm10153266)
Supplement: Supplementary file 1 [file jcm-10-03266-s001.zip]

Archive with 1 entries (1 files):
- jcm-1264748-supplementary.pdf
